# Supplementary material for: Alpha7 acetylcholine receptor autoantibodies are rare in sera of patients diagnosed with schizophrenia or bipolar disorder
Source: PLoS One. 2018 Dec 6;13(12):e0208412. doi: 10.1371/journal.pone.0208412 (PMC6283580; doi:10.1371/journal.pone.0208412)
Supplement: S1 Table — (XLSX) [file pone.0208412.s004.xlsx]

## Sheet: all cohorts
cohort	nM_Btx	diagnose	age_yrs	gender
Cohort 1	0.0757247	bipolar disorder	33	female
Cohort 1	0.0643811	bipolar disorder	34	male
Cohort 1	0.0642604	bipolar disorder	18	male
Cohort 1	0.059192	bipolar disorder	35	female
Cohort 1	0.0540181	bipolar disorder	35	female
Cohort 1	0.0520666	bipolar disorder	36	male
Cohort 1	0.0500131	bipolar disorder	20	male
Cohort 1	0.0490551	bipolar disorder	29	female
Cohort 1	0.0445683	bipolar disorder	40	male
Cohort 1	0.0405404	bipolar disorder	36	male
Cohort 1	0.0400105	bipolar disorder	37	female
Cohort 1	0.0366983	bipolar disorder	25	male
Cohort 1	0.0350423	bipolar disorder	19	female
Cohort 1	0.0349797	bipolar disorder	50	male
Cohort 1	0.0341515	bipolar disorder	20	female
Cohort 1	0.0340486	bipolar disorder	27	male
Cohort 1	0.0319794	bipolar disorder	34	male
Cohort 1	0.0316173	bipolar disorder	28	female
Cohort 1	0.0311911	bipolar disorder	35	female
Cohort 1	0.0306703	bipolar disorder	35	female
Cohort 1	0.0300741	bipolar disorder	25	male
Cohort 1	0.0296899	bipolar disorder	40	female
Cohort 1	0.0290142	bipolar disorder	20	female
Cohort 1	0.0290142	bipolar disorder	37	male
Cohort 1	0.0273582	bipolar disorder	25	female
Cohort 1	0.0254371	bipolar disorder	28	male
Cohort 1	0.024907	bipolar disorder	58	female
Cohort 1	0.0244435	bipolar disorder	29	female
Cohort 1	0.0241785	bipolar disorder	37	female
Cohort 1	0.0235823	bipolar disorder	23	male
Cohort 1	0.0235161	bipolar disorder	21	female
Cohort 1	0.0223762	bipolar disorder	40	male
Cohort 1	0.0216303	bipolar disorder	28	female
Cohort 1	0.0156995	bipolar disorder	25	female
Cohort 1	0.0156633	bipolar disorder	34	female
Cohort 1	0.0155955	bipolar disorder	29	male
Cohort 1	0.0155277	bipolar disorder	40	female
Cohort 1	0.0139772	bipolar disorder	27	female
Cohort 1	0.0120561	bipolar disorder	30	male
Cohort 1	0.0107313	bipolar disorder	38	male
Cohort 1	0.106023	first episode psychosis	24	male
Cohort 1	0.101218	first episode psychosis	24	male
Cohort 1	0.095022	first episode psychosis	24	male
Cohort 1	0.0881309	first episode psychosis	24	male
Cohort 1	0.0799753	first episode psychosis	24	male
Cohort 1	0.0778258	first episode psychosis	31	male
Cohort 1	0.0731474	first episode psychosis	24	male
Cohort 1	0.0621468	first episode psychosis	21	male
Cohort 1	0.0610088	first episode psychosis	21	male
Cohort 1	0.0579943	first episode psychosis	23	male
Cohort 1	0.0572007	first episode psychosis	24	female
Cohort 1	0.0568994	first episode psychosis	22	male
Cohort 1	0.0556437	first episode psychosis	24	female
Cohort 1	0.055003	first episode psychosis	16	male
Cohort 1	0.051096	first episode psychosis	20	male
Cohort 1	0.051073	first episode psychosis	30	female
Cohort 1	0.0494169	first episode psychosis	23	female
Cohort 1	0.0475621	first episode psychosis	27	female
Cohort 1	0.0465022	first episode psychosis	19	female
Cohort 1	0.0443199	first episode psychosis	20	male
Cohort 1	0.0421832	first episode psychosis	18	male
Cohort 1	0.0412065	first episode psychosis	23	male
Cohort 1	0.0408716	first episode psychosis	18	female
Cohort 1	0.0404129	first episode psychosis	22	male
Cohort 1	0.0374216	first episode psychosis	46	female
Cohort 1	0.0371581	first episode psychosis	16	female
Cohort 1	0.0360786	first episode psychosis	32	male
Cohort 1	0.0360053	first episode psychosis	19	female
Cohort 1	0.0333315	first episode psychosis	22	male
Cohort 1	0.0318626	first episode psychosis	17	female
Cohort 1	0.0315301	first episode psychosis	38	female
Cohort 1	0.0315001	first episode psychosis	21	male
Cohort 1	0.030035	first episode psychosis	26	male
Cohort 1	0.0297429	first episode psychosis	24	female
Cohort 1	0.0289972	first episode psychosis	22	male
Cohort 1	0.0288751	first episode psychosis	19	male
Cohort 1	0.0284477	first episode psychosis	21	female
Cohort 1	0.0223431	first episode psychosis	19	male
Cohort 1	0.0211832	first episode psychosis	22	female
Cohort 1	0.0194605	first episode psychosis	32	male
Cohort 1	0.0191076	first episode psychosis	19	male
Cohort 1	0.0179477	first episode psychosis	18	female
Cohort 1	0.01575	first episode psychosis	24	male
Cohort 1	0.0829708	healthy	26	female
Cohort 1	0.0762018	healthy	25	female
Cohort 1	0.0746603	healthy	23	female
Cohort 1	0.0719125	healthy	28	male
Cohort 1	0.0597148	healthy	26	male
Cohort 1	0.0550234	healthy	23	female
Cohort 1	0.053683	healthy	29	male
Cohort 1	0.0507342	healthy	25	male
Cohort 1	0.0485225	healthy	29	male
Cohort 1	0.0473832	healthy	26	female
Cohort 1	0.0463108	healthy	30	female
Cohort 1	0.0405471	healthy	29	male
Cohort 1	0.0212235	healthy	28	male
Cohort 1	0.073521	other	35	female
Cohort 1	0.0687858	other	27	male
Cohort 1	0.0665533	other	29	male
Cohort 1	0.0651435	other	23	male
Cohort 1	0.0631329	other	28	male
Cohort 1	0.0612435	other	20	male
Cohort 1	0.0571405	other	17	male
Cohort 1	0.0435876	other	24	female
Cohort 1	0.0387204	other	22	male
Cohort 1	0.0385365	other	37	female
Cohort 1	0.0364334	other	26	male
Cohort 1	0.0343136	other	33	female
Cohort 1	0.0338499	other	22	male
Cohort 1	0.0335849	other	30	male
Cohort 1	0.0290142	other	21	male
Cohort 1	0.0288856	other	32	male
Cohort 1	0.0278219	other	32	male
Cohort 1	0.0276231	other	20	male
Cohort 1	0.0275143	other	18	female
Cohort 1	0.0269607	other	28	male
Cohort 1	0.026497	other	17	male
Cohort 1	0.026497	other	19	male
Cohort 1	0.0260333	other	27	female
Cohort 1	0.0246138	other	37	female
Cohort 1	0.0244435	other	39	female
Cohort 1	0.0236486	other	30	male
Cohort 1	0.0220588	other	23	male
Cohort 1	0.0205454	other	34	male
Cohort 1	0.0192571	other	40	female
Cohort 1	0.0190669	other	22	male
Cohort 1	0.0166269	other	36	male
Cohort 1	0.0135613	other	17	male
Cohort 1	0.0132223	other	21	male
Cohort 1	0.0091539	other	21	female
Cohort 1	0.00576357	other	22	male
Cohort 1	0.0844008	schizoaffective	23	male
Cohort 1	0.0806707	schizoaffective	23	male
Cohort 1	0.0783948	schizoaffective	22	male
Cohort 1	0.077305	schizoaffective	25	female
Cohort 1	0.0722623	schizoaffective	22	male
Cohort 1	0.0719462	schizoaffective	49	male
Cohort 1	0.0703656	schizoaffective	22	male
Cohort 1	0.0677103	schizoaffective	23	male
Cohort 1	0.0666179	schizoaffective	35	female
Cohort 1	0.0651182	schizoaffective	32	male
Cohort 1	0.0634603	schizoaffective	28	female
Cohort 1	0.0627307	schizoaffective	32	female
Cohort 1	0.0615914	schizoaffective	32	female
Cohort 1	0.0603134	schizoaffective	22	male
Cohort 1	0.0516724	schizoaffective	31	female
Cohort 1	0.0496156	schizoaffective	24	female
Cohort 1	0.0494832	schizoaffective	23	female
Cohort 1	0.0432436	schizoaffective	21	male
Cohort 1	0.039348	schizoaffective	27	female
Cohort 1	0.0375437	schizoaffective	43	female
Cohort 1	0.0371164	schizoaffective	34	male
Cohort 1	0.0365659	schizoaffective	30	female
Cohort 1	0.0358344	schizoaffective	47	female
Cohort 1	0.0310555	schizoaffective	37	female
Cohort 1	0.0309507	schizoaffective	36	male
Cohort 1	0.0306703	schizoaffective	24	female
Cohort 1	0.0282036	schizoaffective	29	male
Cohort 1	0.0282036	schizoaffective	19	male
Cohort 1	0.028072	schizoaffective	34	female
Cohort 1	0.0279363	schizoaffective	33	female
Cohort 1	0.0264942	schizoaffective	29	male
Cohort 1	0.0211832	schizoaffective	39	female
Cohort 1	0.0205454	schizoaffective	35	female
Cohort 1	0.0196639	schizoaffective	36	female
Cohort 1	0.0188503	schizoaffective	38	female
Cohort 1	0.0188503	schizoaffective	40	female
Cohort 1	0.0172229	schizoaffective	39	female
Cohort 1	0.0170195	schizoaffective	40	female
Cohort 1	0.0135524	schizoaffective	39	male
Cohort 1	0.0118662	schizoaffective	40	female
Cohort 1	0.106275	schizophrenia	32	male
Cohort 1	0.100522	schizophrenia	23	male
Cohort 1	0.100522	schizophrenia	22	male
Cohort 1	0.0984992	schizophrenia	22	male
Cohort 1	0.0958439	schizophrenia	32	male
Cohort 1	0.0941835	schizophrenia	31	male
Cohort 1	0.0927461	schizophrenia	23	male
Cohort 1	0.0915449	schizophrenia	31	male
Cohort 1	0.0914816	schizophrenia	23	male
Cohort 1	0.0907862	schizophrenia	31	male
Cohort 1	0.0894717	schizophrenia	35	female
Cohort 1	0.0876883	schizophrenia	21	male
Cohort 1	0.0844008	schizophrenia	21	male
Cohort 1	0.0833893	schizophrenia	24	male
Cohort 1	0.083326	schizophrenia	23	male
Cohort 1	0.0830234	schizophrenia	41	female
Cohort 1	0.0816823	schizophrenia	19	male
Cohort 1	0.0801475	schizophrenia	38	female
Cohort 1	0.0799753	schizophrenia	22	male
Cohort 1	0.0799753	schizophrenia	21	male
Cohort 1	0.0797856	schizophrenia	23	male
Cohort 1	0.0797224	schizophrenia	23	male
Cohort 1	0.0790902	schizophrenia	23	male
Cohort 1	0.0789638	schizophrenia	23	male
Cohort 1	0.0780113	schizophrenia	33	female
Cohort 1	0.077889	schizophrenia	23	male
Cohort 1	0.0749808	schizophrenia	32	male
Cohort 1	0.0737164	schizophrenia	24	male
Cohort 1	0.0736531	schizophrenia	21	male
Cohort 1	0.0729577	schizophrenia	24	male
Cohort 1	0.072768	schizophrenia	22	male
Cohort 1	0.0710611	schizophrenia	32	male
Cohort 1	0.0710611	schizophrenia	25	male
Cohort 1	0.0697334	schizophrenia	32	male
Cohort 1	0.0685954	schizophrenia	23	male
Cohort 1	0.0683425	schizophrenia	24	male
Cohort 1	0.067331	schizophrenia	24	male
Cohort 1	0.0666988	schizophrenia	31	male
Cohort 1	0.0661298	schizophrenia	24	male
Cohort 1	0.0653079	schizophrenia	24	male
Cohort 1	0.0643215	schizophrenia	33	male
Cohort 1	0.0642963	schizophrenia	32	male
Cohort 1	0.064189	schizophrenia	29	female
Cohort 1	0.0638578	schizophrenia	21	female
Cohort 1	0.0623286	schizophrenia	58	female
Cohort 1	0.0622733	schizophrenia	21	male
Cohort 1	0.0619572	schizophrenia	21	male
Cohort 1	0.0598708	schizophrenia	32	male
Cohort 1	0.0593651	schizophrenia	22	male
Cohort 1	0.0588436	schizophrenia	34	female
Cohort 1	0.0583535	schizophrenia	23	male
Cohort 1	0.057161	schizophrenia	37	female
Cohort 1	0.0562968	schizophrenia	36	female
Cohort 1	0.0560143	schizophrenia	24	male
Cohort 1	0.0554914	schizophrenia	30	male
Cohort 1	0.0523426	schizophrenia	34	female
Cohort 1	0.0510826	schizophrenia	22	male
Cohort 1	0.0504508	schizophrenia	22	male
Cohort 1	0.048887	schizophrenia	28	female
Cohort 1	0.048887	schizophrenia	31	female
Cohort 1	0.0484895	schizophrenia	26	female
Cohort 1	0.0478933	schizophrenia	28	female
Cohort 1	0.0474296	schizophrenia	31	female
Cohort 1	0.0467007	schizophrenia	23	male
Cohort 1	0.0465175	schizophrenia	37	female
Cohort 1	0.0463698	schizophrenia	33	male
Cohort 1	0.0463035	schizophrenia	25	female
Cohort 1	0.046171	schizophrenia	19	female
Cohort 1	0.045785	schizophrenia	27	male
Cohort 1	0.0457736	schizophrenia	33	male
Cohort 1	0.0455748	schizophrenia	27	female
Cohort 1	0.044515	schizophrenia	26	female
Cohort 1	0.0427588	schizophrenia	33	female
Cohort 1	0.0426716	schizophrenia	29	male
Cohort 1	0.0426504	schizophrenia	36	female
Cohort 1	0.0418653	schizophrenia	26	female
Cohort 1	0.0415341	schizophrenia	30	female
Cohort 1	0.0410704	schizophrenia	19	female
Cohort 1	0.0409013	schizophrenia	29	male
Cohort 1	0.0398024	schizophrenia	30	male
Cohort 1	0.0391919	schizophrenia	21	female
Cohort 1	0.0391245	schizophrenia	46	male
Cohort 1	0.0380931	schizophrenia	46	male
Cohort 1	0.0375982	schizophrenia	32	female
Cohort 1	0.03666	schizophrenia	35	female
Cohort 1	0.0323547	schizophrenia	22	male
Cohort 1	0.0321105	schizophrenia	42	female
Cohort 1	0.0318664	schizophrenia	23	female
Cohort 1	0.0316657	schizophrenia	40	female
Cohort 1	0.030513	schizophrenia	38	female
Cohort 1	0.0299739	schizophrenia	19	male
Cohort 1	0.0293634	schizophrenia	33	male
Cohort 1	0.0288178	schizophrenia	39	female
Cohort 1	0.0286822	schizophrenia	37	female
Cohort 1	0.0282036	schizophrenia	22	male
Cohort 1	0.0279543	schizophrenia	29	male
Cohort 1	0.0269216	schizophrenia	24	male
Cohort 1	0.0268605	schizophrenia	32	male
Cohort 1	0.0262501	schizophrenia	46	male
Cohort 1	0.0261056	schizophrenia	40	female
Cohort 1	0.0258227	schizophrenia	28	male
Cohort 1	0.0255785	schizophrenia	19	male
Cohort 1	0.0249681	schizophrenia	33	female
Cohort 1	0.0247239	schizophrenia	21	male
Cohort 1	0.0246018	schizophrenia	21	female
Cohort 1	0.0243576	schizophrenia	34	female
Cohort 1	0.0241745	schizophrenia	25	male
Cohort 1	0.0232588	schizophrenia	39	male
Cohort 1	0.022783	schizophrenia	39	female
Cohort 1	0.0226483	schizophrenia	41	male
Cohort 1	0.0224652	schizophrenia	36	male
Cohort 1	0.0220378	schizophrenia	28	male
Cohort 1	0.0214947	schizophrenia	38	female
Cohort 1	0.020681	schizophrenia	23	male
Cohort 1	0.0205727	schizophrenia	38	male
Cohort 1	0.0200233	schizophrenia	32	male
Cohort 1	0.0193518	schizophrenia	57	female
Cohort 1	0.0190537	schizophrenia	38	female
Cohort 1	0.016477	schizophrenia	33	female
Cohort 1	0.0153243	schizophrenia	40	female
Cohort 1	0.0117937	schizophrenia	34	female
Cohort 1	0.00872967	schizophrenia	43	female
Cohort 2a	0.185762	schizophrenia	57	male
Cohort 2a	0.0981629	schizophrenia	65	female
Cohort 2a	0.0834136	schizophrenia	56	female
Cohort 2a	0.0801249	schizophrenia	57	male
Cohort 2a	0.0697392	schizophrenia	52	male
Cohort 2a	0.061071	schizophrenia	55	male
Cohort 2a	0.0598943	schizophrenia	57	male
Cohort 2a	0.0588055	schizophrenia	60	female
Cohort 2a	0.0576022	schizophrenia	62	female
Cohort 2a	0.0573032	schizophrenia	51	female
Cohort 2a	0.0542138	schizophrenia	56	male
Cohort 2a	0.0525197	schizophrenia	68	male
Cohort 2a	0.05242	schizophrenia	57	female
Cohort 2a	0.0514179	schizophrenia	51	female
Cohort 2a	0.0512209	schizophrenia	62	male
Cohort 2a	0.0493306	schizophrenia	56	male
Cohort 2a	0.0469853	schizophrenia	52	male
Cohort 2a	0.0462412	schizophrenia	54	female
Cohort 2a	0.0457048	schizophrenia	62	male
Cohort 2a	0.0444242	schizophrenia	55	female
Cohort 2a	0.0431437	schizophrenia	70	female
Cohort 2a	0.0416662	schizophrenia	62	male
Cohort 2a	0.0412583	schizophrenia	52	female
Cohort 2a	0.0406604	schizophrenia	59	male
Cohort 2a	0.0404842	schizophrenia	59	male
Cohort 2a	0.0403614	schizophrenia	59	male
Cohort 2a	0.0400902	schizophrenia	62	male
Cohort 2a	0.0395641	schizophrenia	56	male
Cohort 2a	0.0388665	schizophrenia	56	male
Cohort 2a	0.0378246	schizophrenia	59	male
Cohort 2a	0.0376707	schizophrenia	56	male
Cohort 2a	0.0368734	schizophrenia	56	female
Cohort 2a	0.0368734	schizophrenia	51	female
Cohort 2a	0.0364748	schizophrenia	62	male
Cohort 2a	0.0353785	schizophrenia	57	female
Cohort 2a	0.0345813	schizophrenia	54	female
Cohort 2a	0.0339833	schizophrenia	58	female
Cohort 2a	0.033485	schizophrenia	53	female
Cohort 2a	0.033186	schizophrenia	63	male
Cohort 2a	0.032604	schizophrenia	53	male
Cohort 2a	0.0324884	schizophrenia	69	female
Cohort 2a	0.031619	schizophrenia	53	female
Cohort 2a	0.0314919	schizophrenia	54	female
Cohort 2a	0.029452	schizophrenia	53	female
Cohort 2a	0.0286018	schizophrenia	57	male
Cohort 2a	0.0281035	schizophrenia	58	male
Cohort 2a	0.0278045	schizophrenia	56	female
Cohort 2a	0.0277049	schizophrenia	58	male
Cohort 2a	0.0268079	schizophrenia	56	male
Cohort 2a	0.026509	schizophrenia	64	female
Cohort 2a	0.0260107	schizophrenia	57	male
Cohort 2a	0.0259059	schizophrenia	57	female
Cohort 2a	0.0249145	schizophrenia	62	female
Cohort 2a	0.0248148	schizophrenia	52	male
Cohort 2a	0.0243165	schizophrenia	51	female
Cohort 2a	0.0241172	schizophrenia	55	male
Cohort 2a	0.0238182	schizophrenia	56	female
Cohort 2a	0.0209809	schizophrenia	60	female
Cohort 2a	0.0207288	schizophrenia	56	male
Cohort 2a	0.0196326	schizophrenia	60	female
Cohort 2a	0.019234	schizophrenia	52	male
Cohort 2a	0.0191343	schizophrenia	80	female
Cohort 2a	0.0169418	schizophrenia	52	male
Cohort 2a	0.0165432	schizophrenia	71	female
Cohort 2b	0.113454	bipolar disorder	60	female
Cohort 2b	0.103034	bipolar disorder	40	female
Cohort 2b	0.090503	bipolar disorder	25	female
Cohort 2b	0.0899455	bipolar disorder	44	male
Cohort 2b	0.089388	bipolar disorder	54	male
Cohort 2b	0.0798174	bipolar disorder	28	female
Cohort 2b	0.0795386	bipolar disorder	42	female
Cohort 2b	0.0708042	bipolar disorder	29	female
Cohort 2b	0.0705255	bipolar disorder	40	female
Cohort 2b	0.0689459	bipolar disorder	45	female
Cohort 2b	0.0670875	bipolar disorder	51	male
Cohort 2b	0.0642999	bipolar disorder	49	female
Cohort 2b	0.0623486	bipolar disorder	37	female
Cohort 2b	0.0612336	bipolar disorder	45	female
Cohort 2b	0.0606761	bipolar disorder	51	female
Cohort 2b	0.0588177	bipolar disorder	43	female
Cohort 2b	0.0586319	bipolar disorder	63	male
Cohort 2b	0.0568664	bipolar disorder	33	female
Cohort 2b	0.0566806	bipolar disorder	25	male
Cohort 2b	0.0556584	bipolar disorder	55	male
Cohort 2b	0.0545434	bipolar disorder	41	male
Cohort 2b	0.0537071	bipolar disorder	25	female
Cohort 2b	0.0513842	bipolar disorder	25	male
Cohort 2b	0.0505479	bipolar disorder	46	male
Cohort 2b	0.0502011	bipolar disorder	51	male
Cohort 2b	0.049247	bipolar disorder	22	male
Cohort 2b	0.0477603	bipolar disorder	45	female
Cohort 2b	0.0474748	bipolar disorder	28	male
Cohort 2b	0.0452186	bipolar disorder	54	female
Cohort 2b	0.0445082	bipolar disorder	34	male
Cohort 2b	0.0440436	bipolar disorder	45	female
Cohort 2b	0.0433002	bipolar disorder	30	female
Cohort 2b	0.039484	bipolar disorder	32	male
Cohort 2b	0.0387319	bipolar disorder	31	male
Cohort 2b	0.0374463	bipolar disorder	55	male
Cohort 2b	0.0372605	bipolar disorder	32	female
Cohort 2b	0.0370398	bipolar disorder	31	male
Cohort 2b	0.0370398	bipolar disorder	38	female
Cohort 2b	0.0368888	bipolar disorder	37	female
Cohort 2b	0.0363313	bipolar disorder	34	male
Cohort 2b	0.0360997	bipolar disorder	62	male
Cohort 2b	0.0359117	bipolar disorder	36	male
Cohort 2b	0.035495	bipolar disorder	34	female
Cohort 2b	0.0347835	bipolar disorder	38	female
Cohort 2b	0.0341942	bipolar disorder	37	male
Cohort 2b	0.0334674	bipolar disorder	19	female
Cohort 2b	0.0326145	bipolar disorder	45	male
Cohort 2b	0.0318712	bipolar disorder	41	female
Cohort 2b	0.0311172	bipolar disorder	45	female
Cohort 2b	0.0311172	bipolar disorder	21	male
Cohort 2b	0.0308351	bipolar disorder	30	female
Cohort 2b	0.0304774	bipolar disorder	33	female
Cohort 2b	0.0300831	bipolar disorder	29	male
Cohort 2b	0.029707	bipolar disorder	26	male
Cohort 2b	0.029707	bipolar disorder	74	male
Cohort 2b	0.029049	bipolar disorder	32	male
Cohort 2b	0.0288609	bipolar disorder	47	male
Cohort 2b	0.0287669	bipolar disorder	45	female
Cohort 2b	0.0286729	bipolar disorder	23	female
Cohort 2b	0.0282029	bipolar disorder	55	female
Cohort 2b	0.0277328	bipolar disorder	27	male
Cohort 2b	0.0276388	bipolar disorder	29	male
Cohort 2b	0.0272628	bipolar disorder	50	female
Cohort 2b	0.0270748	bipolar disorder	58	female
Cohort 2b	0.0266047	bipolar disorder	49	female
Cohort 2b	0.0264167	bipolar disorder	44	female
Cohort 2b	0.0264167	bipolar disorder	21	male
Cohort 2b	0.0253826	bipolar disorder	48	female
Cohort 2b	0.0253826	bipolar disorder	65	male
Cohort 2b	0.0251946	bipolar disorder	40	female
Cohort 2b	0.0250065	bipolar disorder	29	female
Cohort 2b	0.0246305	bipolar disorder	42	female
Cohort 2b	0.0244425	bipolar disorder	33	male
Cohort 2b	0.0243485	bipolar disorder	30	male
Cohort 2b	0.0240665	bipolar disorder	60	female
Cohort 2b	0.0239724	bipolar disorder	60	male
Cohort 2b	0.0238784	bipolar disorder	49	female
Cohort 2b	0.0230323	bipolar disorder	24	female
Cohort 2b	0.0230323	bipolar disorder	28	female
Cohort 2b	0.0226563	bipolar disorder	71	male
Cohort 2b	0.0225623	bipolar disorder	20	female
Cohort 2b	0.0219042	bipolar disorder	58	male
Cohort 2b	0.0216222	bipolar disorder	38	male
Cohort 2b	0.0214342	bipolar disorder	43	female
Cohort 2b	0.0211522	bipolar disorder	43	male
Cohort 2b	0.0210581	bipolar disorder	33	male
Cohort 2b	0.0205881	bipolar disorder	46	male
Cohort 2b	0.0204001	bipolar disorder	25	male
Cohort 2b	0.0188959	bipolar disorder	28	male
Cohort 2b	0.0188959	bipolar disorder	40	female
Cohort 2b	0.0186767	bipolar disorder	28	male
Cohort 2b	0.0181438	bipolar disorder	57	female
Cohort 2b	0.0176738	bipolar disorder	41	male
Cohort 2b	0.0175798	bipolar disorder	38	female
Cohort 2b	0.0172978	bipolar disorder	31	male
Cohort 2b	0.0132554	bipolar disorder	34	female
Cohort 2b	0.0116572	bipolar disorder	47	female
Cohort 2b	0.0105291	bipolar disorder	35	female
Cohort 2b	0.00517053	bipolar disorder	53	female
Cohort 3	0.0933113	bipolar disorder	32	female
Cohort 3	0.0874793	bipolar disorder	16	male
Cohort 3	0.0479117	bipolar disorder	15	male
Cohort 3	0.0428153	bipolar disorder	17	male
Cohort 3	0.039647	bipolar disorder	17	male
Cohort 3	0.0358793	bipolar disorder	17	female
Cohort 3	0.0349373	bipolar disorder	16	female
Cohort 3	0.02584	bipolar disorder	26	female
Cohort 3	0.0123308	bipolar disorder	17	female
Cohort 3	0.0663048	brief psychotic disorder	19	male
Cohort 3	0.0507829	brief psychotic disorder	48	female
Cohort 3	0.0410928	brief psychotic disorder	39	female
Cohort 3	0.0621679	delusional disorder	47	female
Cohort 3	0.0340315	delusional disorder	26	male
Cohort 3	0.0297995	delusional disorder	75	female
Cohort 3	0.0282581	delusional disorder	26	female
Cohort 3	0.402853	other	8	male
Cohort 3	0.18743	other	17	male
Cohort 3	0.101436	other	18	male
Cohort 3	0.0922242	other	16	male
Cohort 3	0.0751873	other	15	male
Cohort 3	0.0668432	other	16	female
Cohort 3	0.0637385	other	14	female
Cohort 3	0.056884	other	15	male
Cohort 3	0.0546409	other	13	female
Cohort 3	0.0461173	other	13	female
Cohort 3	0.0428873	other	13	male
Cohort 3	0.0417209	other	16	female
Cohort 3	0.0409134	other	17	male
Cohort 3	0.0405889	other	28	female
Cohort 3	0.038962	other	15	female
Cohort 3	0.0386194	other	39	male
Cohort 3	0.0330534	other	41	female
Cohort 3	0.0327109	other	15	male
Cohort 3	0.0261092	other	34	female
Cohort 3	0.0223496	other	14	male
Cohort 3	0.0203801	other	14	male
Cohort 3	0.0198663	other	39	female
Cohort 3	0.00702171	other	15	male
Cohort 3	0.144681	psychosis NOS	15	female
Cohort 3	0.0909785	psychosis NOS	38	female
Cohort 3	0.0707012	psychosis NOS	18	male
Cohort 3	0.0685479	psychosis NOS	20	male
Cohort 3	0.0480015	psychosis NOS	16	male
Cohort 3	0.0475529	psychosis NOS	15	male
Cohort 3	0.0433359	psychosis NOS	19	female
Cohort 3	0.0422592	psychosis NOS	23	male
Cohort 3	0.0360505	psychosis NOS	17	male
Cohort 3	0.0355367	psychosis NOS	17	male
Cohort 3	0.0343379	psychosis NOS	17	female
Cohort 3	0.0340945	psychosis NOS	17	male
Cohort 3	0.0322828	psychosis NOS	17	male
Cohort 3	0.0312552	psychosis NOS	18	female
Cohort 3	0.0310839	psychosis NOS	15	female
Cohort 3	0.030685	psychosis NOS	33	male
Cohort 3	0.0283438	psychosis NOS	17	female
Cohort 3	0.0279037	psychosis NOS	45	male
Cohort 3	0.0255179	psychosis NOS	21	male
Cohort 3	0.0240622	psychosis NOS	42	male
Cohort 3	0.0211508	psychosis NOS	28	male
Cohort 3	0.0138172	psychosis NOS	16	male
Cohort 3	0.0780585	schizophrenia	17	male
Cohort 3	0.0520813	schizophrenia	17	male
Cohort 3	0.0476107	schizophrenia	16	male
Cohort 3	0.0445023	schizophrenia	16	male
Cohort 3	0.0385338	schizophrenia	21	male
Cohort 3	0.0337385	schizophrenia	15	male
Cohort 3	0.0174687	schizophrenia	16	female
Cohort 3	0.0431579	schizophreniform	16	male
Cohort 3	0.0417021	schizophreniform	17	male
Cohort 3	0.0312234	schizophreniform	17	male
Cohort 3	0.0804722	substance induced psychosis	20	male
Cohort 3	0.014535	substance induced psychosis	14	male
Cohort 4	0.525888	healthy	40	male
Cohort 4	0.144794	healthy	57	female
Cohort 4	0.116577	healthy	22	female
Cohort 4	0.108141	healthy	45	female
Cohort 4	0.105087	healthy	26	male
Cohort 4	0.102832	healthy	51	male
Cohort 4	0.0994868	healthy	27	male
Cohort 4	0.0971597	healthy	34	male
Cohort 4	0.0921475	healthy	22	female
Cohort 4	0.090469	healthy	45	male
Cohort 4	0.0874146	healthy	24	male
Cohort 4	0.0799986	healthy	38	female
Cohort 4	0.0795604	healthy	45	female
Cohort 4	0.078615	healthy	54	female
Cohort 4	0.076506	healthy	27	male
Cohort 4	0.0730879	healthy	45	female
Cohort 4	0.0712598	healthy	19	female
Cohort 4	0.069379	healthy	44	male
Cohort 4	0.0686517	healthy	57	male
Cohort 4	0.0655973	healthy	40	female
Cohort 4	0.0655761	healthy	44	male
Cohort 4	0.0635157	healthy	26	male
Cohort 4	0.0623974	healthy	25	female
Cohort 4	0.0618106	healthy	21	male
Cohort 4	0.0617429	healthy	37	female
Cohort 4	0.0598924	healthy	33	female
Cohort 4	0.0590521	healthy	38	female
Cohort 4	0.0575249	healthy	36	male
Cohort 4	0.055925	healthy	25	female
Cohort 4	0.0555614	healthy	56	male
Cohort 4	0.0554886	healthy	50	female
Cohort 4	0.054325	healthy	56	female
Cohort 4	0.0536705	healthy	55	female
Cohort 4	0.0522888	healthy	52	female
Cohort 4	0.052216	healthy	32	male
Cohort 4	0.0515615	healthy	54	female
Cohort 4	0.0514161	healthy	20	female
Cohort 4	0.0509797	healthy	50	female
Cohort 4	0.048667	healthy	50	male
Cohort 4	0.0482407	healthy	35	male
Cohort 4	0.0479565	healthy	47	male
Cohort 4	0.047489	healthy	53	female
Cohort 4	0.0466163	healthy	55	female
Cohort 4	0.0464645	healthy	46	male
Cohort 4	0.0452345	healthy	50	female
Cohort 4	0.0429073	healthy	56	female
Cohort 4	0.0381521	healthy	37	male
Cohort 4	0.0381521	healthy	51	male
Cohort 4	0.036518	healthy	45	female
Cohort 4	0.034955	healthy	50	male
Cohort 4	0.0348349	healthy	38	male
Cohort 4	0.0344576	healthy	41	male
Cohort 4	0.0324683	healthy	39	female
Cohort 4	0.0312605	healthy	22	male
Cohort 4	0.0301948	healthy	24	female
Cohort 4	0.0287739	healthy	44	male
Cohort 4	0.0283476	healthy	55	male
Cohort 4	0.028217	healthy	34	male
Cohort 4	0.027353	healthy	30	male
Cohort 4	0.0268556	healthy	47	female
Cohort 4	0.0263583	healthy	52	male
Cohort 4	0.0260031	healthy	57	male
Cohort 4	0.0256479	healthy	33	male
Cohort 4	0.0253637	healthy	47	male
Cohort 4	0.0248663	healthy	56	female
Cohort 4	0.0240848	healthy	46	male
Cohort 4	0.0235875	healthy	23	female
Cohort 4	0.0224508	healthy	27	female
Cohort 4	0.0221666	healthy	47	female
Cohort 4	0.0220245	healthy	26	male
Cohort 4	0.0215982	healthy	22	female
Cohort 4	0.0213851	healthy	22	male
Cohort 4	0.0204614	healthy	54	male
Cohort 4	0.0192537	healthy	22	female
Cohort 4	0.0188984	healthy	47	male
Cohort 4	0.0186142	healthy	58	male
Cohort 4	0.0186142	healthy	38	female
Cohort 4	0.0180459	healthy	31	male
Cohort 4	0.0169802	healthy	58	male
Cohort 4	0.0168381	healthy	47	male
Cohort 4	0.016767	healthy	56	male
Cohort 4	0.0163407	healthy	59	male
Cohort 4	0.0163407	healthy	55	female
Cohort 4	0.0160566	healthy	50	male
Cohort 4	0.015275	healthy	59	male
Cohort 4	0.0149198	healthy	56	male
Cohort 4	0.0149198	healthy	54	male
Cohort 4	0.0142093	healthy	59	female
Cohort 4	0.0139252	healthy	26	male
Cohort 4	0.0137831	healthy	37	female
Cohort 4	0.0128594	healthy	54	male
Cohort 4	0.0117937	healthy	47	male
Cohort 4	0.0103018	healthy	55	male
Cohort 4	0.0095913	healthy	51	male
Cohort 4	0.00930712	healthy	56	male
Cohort 4	0.00902293	healthy	39	female
Cohort 4	0.00895188	healthy	57	male
Cohort 4	0.00888084	healthy	53	male
Cohort 4	0.00817037	healthy	54	male
Cohort 4	0.00717572	healthy	32	male
Cohort 4	0.0063942	healthy	57	male
Cohort 4	0.00575478	healthy	56	male
Cohort 4	0.00497327	healthy	49	male
Cohort 4	0.00383652	healthy	42	female
Cohort 4	0.00177617	healthy	56	male
